# Supplementary material for: Tuberculosis in Small Ruminants in Portugal: A Retrospective Laboratory-Based Study (2012–2023)
Source: Animals (Basel). 2026 Jun 6;16(12):1755. doi: 10.3390/ani16121755 (PMC13296306; doi:10.3390/ani16121755)
Supplement: Supplementary file 1 [file animals-16-01755-s001.zip]

Archive with 1 entries (1 files):
- animals-4345806-supplementary.pdf
